# Supplementary material for: ADDIS‐Graphs for Online Error Control With Application to Platform Trials
Source: Biom J. 2025 Sep 28;67(5):e70075. doi: 10.1002/bimj.70075 (PMC12476829; doi:10.1002/bimj.70075)
Supplement: Supplementary file 2 — Supporting File 2: bimj70075‐sup‐0002‐DataCode.zip. [file BIMJ-67-e70075-s001.zip]

Archive with 34 entries (32 files):
- Adaptive-Discard-Graph-main/
- Adaptive-Discard-Graph-main/.gitignore
- Adaptive-Discard-Graph-main/Graph_Procedures.R
- Adaptive-Discard-Graph-main/LICENSE
- Adaptive-Discard-Graph-main/README.md
- Adaptive-Discard-Graph-main/generate_plots.R
- Adaptive-Discard-Graph-main/generate_sim_results.R
- Adaptive-Discard-Graph-main/real_data_RECOVERY.R
- Adaptive-Discard-Graph-main/results/
- Adaptive-Discard-Graph-main/results/FDR_gamma_logq.rds
- Adaptive-Discard-Graph-main/results/FDR_gamma_q_1_6.rds
- Adaptive-Discard-Graph-main/results/FDR_gamma_q_2.rds
- Adaptive-Discard-Graph-main/results/FWER_corr_batch.rds
- Adaptive-Discard-Graph-main/results/FWER_corr_mu_N.rds
- Adaptive-Discard-Graph-main/results/FWER_corr_rho.rds
- Adaptive-Discard-Graph-main/results/FWER_decr_batches.rds
- Adaptive-Discard-Graph-main/results/FWER_gamma_logq.rds
- Adaptive-Discard-Graph-main/results/FWER_gamma_q_1_6.rds
- Adaptive-Discard-Graph-main/results/FWER_gamma_q_2.rds
- Adaptive-Discard-Graph-main/results/FWER_incr_batches.rds
- Adaptive-Discard-Graph-main/results/FWER_mu_N_0.rds
- Adaptive-Discard-Graph-main/results/FWER_mu_N_1.rds
- Adaptive-Discard-Graph-main/results/FWER_mu_N_2.rds
- Adaptive-Discard-Graph-main/results/FWER_rho_2.rds
- Adaptive-Discard-Graph-main/results/FWER_rho_8.rds
- Adaptive-Discard-Graph-main/results/Figure7.pdf
- Adaptive-Discard-Graph-main/results/FigureS1.pdf
- Adaptive-Discard-Graph-main/results/FigureS2.pdf
- Adaptive-Discard-Graph-main/results/FigureS3.pdf
- Adaptive-Discard-Graph-main/results/FigureS4.pdf
- Adaptive-Discard-Graph-main/results/FigureS5.pdf
- Adaptive-Discard-Graph-main/results/FigureS6.pdf
- Adaptive-Discard-Graph-main/results/Table1.rds
- Adaptive-Discard-Graph-main/sim_functions.R
