# Supplementary material for: ADDIS‐Graphs for Online Error Control With Application to Platform Trials
Source: Biom J. 2025 Sep 28;67(5):e70075. doi: 10.1002/bimj.70075 (PMC12476829; doi:10.1002/bimj.70075)
Supplement: Supplementary file 2 — Supporting File 2: bimj70075‐sup‐0002‐DataCode.zip. [file BIMJ-67-e70075-s001.zip › Adaptive-Discard-Graph-main/Graph_Procedures.R]

### This R-file contains the procedures that were proposed in the paper
# "ADDIS-Graphs for online error control with application to platform trials"

# Input (at most): alpha, gamma, w,h, tau, lambda,lags,d_j,e, p, n.

# n:     Number of hypotheses.
# alpha: Overall significance level. Number between 0 and 1.
# gamma: Weights for Alpha-Spending. Non-negative n-dimensional vector with sum less than 1.
# w:     Weights for graphical procedures. Upper triangle n x n matrix with row sum less than 1.
# h:     Additional weights for FDR-ADDIS-Graph. Upper triangle n x n matrix with row sum up to 1.
# tau:   Used for discarding procedures. n-dimensional vector with values between 0 and 1. Besides, 
#        it can be chosen as a fixed number between 0 and 1.
# lambda:Used for the adaptive procedures. n-dimensional vector with values between 0 and tau_i. 
#        Besides, it can be chosen as a fixed number fulfilling these conditions.
# lags:  Representing the given local dependence structure. n-dimensional vector of natural numbers 
#        (including 0) or a fix natural number (including 0).
# d_j:   First future $p$-value that is independent of P_j. 
#        n-dimensional vector of natural numbers with d_j>j.
# e:     Stopping times in an asynchronous testing setup. n-dimensional vector of natural numbers 
#        (e_1,...,e_n) such that e_i >= i for all i=1,...,n.
# p:     n-dimensional vector of p-values.
# corr:  Correlation matrix of the normally distributed test statistics. 
#        Symmetric and positiv-semidefinite nxn matrix.


# ADDIS-Spending_{local}
ADDIS_Spending <- function(alpha, gamma, tau, lambda, lags, p, n) {
  if (length(lags) == 1) {
    lags <- rep(lags, n)
  }
  if (length(tau) == 1) {
    tau <- rep(tau, n)
  }
  if (length(lambda) == 1) {
    lambda <- rep(lambda, n)
  }
  if (length(gamma) != n | length(tau) != n | length(lambda) != n | 
      length(p) != n | length(lags) != n) {
    warning("mismatching length")
  }
  S_C <- rep(0, n)
  t <- rep(1, n)
  alpha_ind <- rep(0, n)
  for (i in 1:n) {
    if (lags[i] >= i - 1) {
      t[i] <- i
    } else {
      t[i] <- 1 + lags[i] + sum(S_C[1:(i - lags[i] - 1)])
    }
    alpha_ind[i] <- alpha * gamma[t[i]] * (tau[i] - lambda[i])
    if (p[i] <= tau[i] & p[i] > lambda[i]) {
      S_C[i] <- 1
    }
  }
  return(alpha_ind)
}

# Closed ADDIS-Spending_{local}
closed_ADDIS_Spending <- function(alpha, gamma, tau, lambda, lags, p, n) {
  if (length(lags) == 1) {
    lags <- rep(lags, n)
  }
  if (length(tau) == 1) {
    tau <- rep(tau, n)
  }
  if (length(lambda) == 1) {
    lambda <- rep(lambda, n)
  }
  if (length(gamma) != n | length(tau) != n | length(lambda) != n | 
      length(p) != n | length(lags) != n) {
    warning("mismatching length")
  }
  S_C <- rep(0, n)
  R <- rep(0, n)
  t <- rep(1, n)
  alpha_ind <- rep(0, n)
  for (i in 1:n) {
    if (lags[i] >= 1) {
      if (lags[i] >= i - 1) {
        t[i] <- 1 + sum(1 - (R[(i - lags[i]):(i - 1)]))
      } else {
        t[i] <- 1 + sum(S_C[1:(i - lags[i] - 1)]) + sum(1 - (R[(i - lags[i]):(i - 1)]))
      }
    } else {
      t[i] <- 1 + sum(S_C[1:(i - 1)])
    }
    alpha_ind[i] <- alpha * gamma[t[i]] * (tau[i] - lambda[i])
    if (p[i] <= tau[i] & p[i] > lambda[i]) {
      S_C[i] <- 1
    }
    if (p[i] <= alpha_ind[i]) {
      R[i] <- 1
    }
  }
  return(alpha_ind)
}

# ADDIS-Graph_{conf}
ADDIS_Graph <- function(alpha, gamma, w, tau, lambda, lags, p, n) {
  if (length(lags) == 1) {
    lags <- rep(lags, n)
  }
  if (length(tau) == 1) {
    tau <- rep(tau, n)
  }
  if (length(lambda) == 1) {
    lambda <- rep(lambda, n)
  }
  if (length(gamma) != n | length(tau) != n | length(lambda) != n | 
      length(p) != n | length(lags) != n) {
    warning("mismatching length")
  }
  C_S <- rep(0, n)
  alpha_ind <- rep(0, n)
  alpha_ind[1] <- alpha * gamma[1] * (tau[1] - lambda[1])
  if (p[1] > tau[1] | p[1] <= lambda[1]) {
    C_S[1] <- 1
  }
  for (i in 2:n) {
    if (lags[i] >= i - 1) {
      alpha_ind[i] <- alpha * gamma[i] * (tau[i] - lambda[i])
    } else {
      alpha_ind[i] <- (alpha * gamma[i] + sum(C_S[1:(i - lags[i] - 1)] * 
                      alpha_ind[1:(i - lags[i] - 1)] * w[1:(i - lags[i] - 1), i] / 
                      (tau[1:(i - lags[i] - 1)] - lambda[1:(i - lags[i] - 1)]))) * 
                      (tau[i] - lambda[i])
    }
    if (p[i] > tau[i] | p[i] <= lambda[i]) {
      C_S[i] <- 1
    }
  }
  return(alpha_ind)
}

# ADDIS-Graph_{conf-u}
ADDIS_Graph_imp <- function(alpha, gamma, tau, lambda, lags, d_j, p, n) {
  if (length(lags) == 1) {
    lags <- rep(lags, n)
  }
  if (length(tau) == 1) {
    tau <- rep(tau, n)
  }
  if (length(lambda) == 1) {
    lambda <- rep(lambda, n)
  }
  if (length(gamma) != n | length(tau) != n | length(lambda) != n | 
      length(p) != n | length(lags) != n) {
    warning("mismatching length")
  }
  S_C <- (p > lambda & p <= tau)
  C_S <- 1 - S_C
  w <- matrix(0, n, n)
  w[1, 2:n] <- (gamma[1:(n - 1)] - gamma[2:n]) / gamma[1]
  for (j in 2:(n - 1)) {
    w[j, (j + 1):n] <- (gamma[(sum(S_C[1:(j - 1)]) + 1):(sum(S_C[1:(j - 1)]) + n - j)] - 
                        gamma[(sum(S_C[1:(j - 1)]) + 2):(sum(S_C[1:(j - 1)]) + n - j + 1)]) / 
                        gamma[sum(S_C[1:(j - 1)]) + 1]
  }
  w_star <- w
  w_minus <- matrix(0, n, n)
  for (j in 1:(n - 2)) {
    for (i in (j + 1):(n - 1)) {
      if (i < d_j[j]) {
        w_minus[j, i] <- w_star[j, i]
        w_star[j, i] <- 0
        w_star[j, (i + 1):n] <- w_star[j, (i + 1):n] + w_minus[j, i] * w[i, (i + 1):n]
      } else {
        w_minus[j, i] <- ifelse(lags[i] == 0, 0, sum(w[(i - lags[i]):(i - 1), i] * 
                                                       w_minus[j, (i - lags[i]):(i - 1)]))
        w_star[j, i] <- w_star[j, i] - w_minus[j, i]
        w_star[j, (i + 1):n] <- w_star[j, (i + 1):n] + w_minus[j, i] * w[i, (i + 1):n]
      }
    }
  }
  for (j in 1:(n - 1)) {
    if (n < d_j[j]) {
      w_star[j, n] <- 0
    } else {
      w_minus[j, n] <- ifelse(lags[n] == 0, 0, sum(w[(n - lags[n]):(n - 1), n] * 
                                                     w_minus[j, (n - lags[n]):(n - 1)]))
      w_star[j, n] <- w_star[j, n] - w_minus[j, n]
    }
  }

  alpha_ind <- rep(0, n)
  alpha_ind[1] <- alpha * gamma[1] * (tau[1] - lambda[1])
  for (i in 2:n) {
    if (lags[i] >= i - 1) {
      alpha_ind[i] <- alpha * gamma[i] * (tau[i] - lambda[i])
    } else {
      alpha_ind[i] <- (alpha * gamma[i] + sum(C_S[1:(i - lags[i] - 1)] * 
                       alpha_ind[1:(i - lags[i] - 1)] * w_star[1:(i - lags[i] - 1), i] / 
                       (tau[1:(i - lags[i] - 1)] - lambda[1:(i - lags[i] - 1)]))) * 
                        (tau[i] - lambda[i])
    }
  }
  return(alpha_ind)
}


# ADDIS-Graph_{corr}
ADDIS_Graph_corr <- function(alpha, corr, gamma, w, lambda, lags, p, n) {
  if (length(lags) == 1) {
    lags <- rep(lags, n)
  }
  if (length(lambda) == 1) {
    lambda <- rep(lambda, n)
  }
  if (length(gamma) != n | length(lambda) != n | length(p) != n | length(lags) != n) {
    warning("mismatching length")
  }
  Z <- -qnorm(p)
  C <- (p <= lambda)
  C_idx <- which(C == 0)
  alpha_ind <- rep(0, n)
  alpha_used <- rep(0, n)

  alpha_ind[1] <- alpha * gamma[1] * (1 - lambda[1])
  alpha_used[1] <- alpha_ind[1]

  for (i in 2:n) {
    if (lags[i] >= i - 1) {
      alpha_ind[i] <- alpha * gamma[i] * (1 - lambda[i])
    } else {
      alpha_ind[i] <- (alpha * gamma[i] + sum(C[1:(i - lags[i] - 1)] * 
                      alpha_ind[1:(i - lags[i] - 1)] * w[1:(i - lags[i] - 1), i] / 
                      (1 - lambda[1:(i - lags[i] - 1)])) + sum((1 - C[1:(i - lags[i] - 1)]) * 
                      (alpha_ind[1:(i - lags[i] - 1)] - alpha_used[1:(i - lags[i] - 1)]) * 
                      w[1:(i - lags[i] - 1), i] / (1 - lambda[1:(i - lags[i] - 1)]))) * 
                      (1 - lambda[i])
    }
    C_lag <- c(C_idx[C_idx >= (i - lags[i]) & C_idx < i], i)
    if (length(C_lag) == 1) {
      alpha_used[i] <- alpha_ind[i]
    } else {
      R_hat <- corr[C_lag, C_lag]
      lb <- c(rep(-Inf, (length(C_lag) - 1)), qnorm(1 - alpha_ind[i]))
      ub <- c(qnorm(1 - alpha_ind[C_lag[1:(length(C_lag) - 1)]]), Inf)
      calc <- pmvnorm(upper = ub, lower = lb, mean = rep(0, (length(C_lag))), sigma = R_hat)
      alpha_used[i] <- calc[1]
    }
  }
  return(data.frame(alpha_ind, alpha_used))
}

# FDR-ADDIS-Graph_{async}
ADDIS_Graph_fdr <- function(alpha, gamma, w, h, tau, lambda, e, p, n) {
  if (length(tau) == 1) {
    tau <- rep(tau, n)
  }
  if (length(lambda) == 1) {
    lambda <- rep(lambda, n)
  }
  if (length(gamma) != n | length(tau) != n | length(lambda) != n | 
      length(p) != n | length(e) != n) {
    warning("mismatching length")
  }
  C_S <- rep(0, n)
  R <- rep(0, n)
  count <- 0
  alpha_ind <- rep(0, n)
  alpha_graph <- rep(0, n)
  alpha_graph[1] <- alpha * gamma[1] * (tau[1] - lambda[1])
  alpha_ind[1] <- min(alpha_graph[1], lambda[1])
  if (p[1] > tau[1] | p[1] <= lambda[1]) {
    C_S[1] <- 1
  }
  if (p[1] <= alpha_ind[1]) {
    count <- 1
  }
  for (i in 2:n) {
    e_ind <- e[1:(i - 1)] <= rep(i, i - 1)
    alpha_graph[i] <- (alpha * gamma[i] + sum(C_S[1:(i - 1)] * e_ind[1:(i - 1)] * 
                      alpha_graph[1:(i - 1)] * w[1:(i - 1), i] / (tau[1:(i - 1)] - 
                      lambda[1:(i - 1)])) + sum(e_ind[1:(i - 1)] * h[(1:i - 1), i] * 
                      R[1:(i - 1)]) * alpha) * (tau[i] - lambda[i])
    alpha_ind[i] <- min(lambda[i], alpha_graph[i])
    if (p[i] > tau[i] | p[i] <= lambda[i]) {
      C_S[i] <- 1
    }
    if (p[i] <= alpha_ind[i]) {
      R[i] <- 1
      count <- count + 1
    }
    if (count == 1) {
      R[i] <- 0
    }
  }
  return(alpha_ind)
}


# ADDIS*_{async}
ADDIS_star <- function(alpha, gamma, tau, lambda, e, p, n) {
  if (length(tau) == 1) {
    tau <- rep(tau, n)
  }
  if (length(lambda) == 1) {
    lambda <- rep(lambda, n)
  }
  if (length(gamma) != n | length(tau) != n | length(lambda) != n | 
      length(p) != n | length(e) != n) {
    warning("mismatching length")
  }
  k_j <- c()

  alpha_ind <- rep(0, n)
  alpha_addis <- rep(0, n)
  alpha_addis[1] <- alpha * gamma[1] * (tau[1] - lambda[1])
  alpha_ind[1] <- min(alpha_addis[1], lambda[1])

  for (i in 2:n) {
    finished <- (e[1:(i - 1)] <= (i - 1))
    not_finished <- 1 - finished

    if (sum(p[1:(i - 1)] <= alpha_ind[1:(i - 1)] & finished) > length(k_j)) {
      k_j <- c(k_j, i - 1)
    }

    S_star <- sum(p[1:(i - 1)] <= tau[1:(i - 1)] & finished)
    C_star <- sum(p[1:(i - 1)] <= lambda[1:(i - 1)] & finished)

    if (length(k_j) > 0) {
      k_j_star <- rep(0, length(k_j))
      for (a in 1:length(k_j)) {
        k_j_star[a] <- sum(p[1:(i - 1)] <= tau[1:(i - 1)] & e[1:(i - 1)] <= k_j[a])
      }
    }

    if (length(k_j) > 0) {
      C_j_plus <- rep(0, length(k_j))
      for (a in 1:length(k_j)) {
        C_j_plus[a] <- sum(p[1:(i - 1)] <= lambda[1:(i - 1)] & 
                             e[1:(i - 1)] > k_j[a] & e[1:(i - 1)] < i)
      }
    }

    if (length(k_j) >= 2) {
      alpha_addis[i] <- (gamma[1 + S_star - C_star + sum(not_finished)] + 
                           sum(gamma[1 + S_star + sum(not_finished) - k_j_star[2:length(k_j)] -
                                       C_j_plus[2:length(k_j)]])) * alpha * (tau[i] - lambda[i])
    } else {
      alpha_addis[i] <- gamma[1 + S_star - C_star + sum(not_finished)] * 
                        alpha * (tau[i] - lambda[i])
    }

    alpha_ind[i] <- min(lambda[i], alpha_addis[i])
  }
  return(alpha_ind)
}
