# Supplementary material for: ADDIS‐Graphs for Online Error Control With Application to Platform Trials
Source: Biom J. 2025 Sep 28;67(5):e70075. doi: 10.1002/bimj.70075 (PMC12476829; doi:10.1002/bimj.70075)
Supplement: Supplementary file 2 — Supporting File 2: bimj70075‐sup‐0002‐DataCode.zip. [file BIMJ-67-e70075-s001.zip › Adaptive-Discard-Graph-main/real_data_RECOVERY.R]

# Generates results for Table 1 of the paper
# "ADDIS-Graphs for online error control with application to platform trials"

library(ggplot2)
library(MASS)
library(patchwork)
library(Matrix)
library(mvtnorm)

### load the procedures
source("Graph_Procedures.R")

names <- c(
  "Dexamethasone", "Lopinavir-ritonavir", "Hydroxychloroquine", "Azithromycin",
  "Tocilizumab", "Convalescent plasma", "Casirivimab-Imdevimab", "Aspirin",
  "Colchicine", "Baricitinib", "High-dose steroids", "Empagliflozin"
)

# The lags were determined by a publication of the data monitoring committee of the RECOVERY trial
# (Sandercock et al. 2022)

lags <- c(0, 1, 2, 3, 4, 5, 3, 3, 3, 3, 1, 2)

# The p-values are obtained from the RECOVERY Trial website https://www.recoverytrial.net/results

p <- c(0.0003, 0.58, 0.1, 0.99, 0.007, 0.34, 0.001, 0.35, 0.63, 0.026, 0.0012, 0.64)

n <- 12

### We run the experiment for different gamma
n_q <- 3

alpha_ind_unc <- matrix(0, ncol = n_q, nrow = n)
rej_unc <- matrix(0, ncol = n_q, nrow = n)
n_rej_unc <- rep(0, n_q)
future_level_unc <- rep(0, n_q)
alpha_ind_Spending <- matrix(0, ncol = n_q, nrow = n)
rej_Spending <- matrix(0, ncol = n_q, nrow = n)
n_rej_Spending <- rep(0, n_q)
future_level_Spending <- rep(0, n_q)
alpha_ind_Graph <- matrix(0, ncol = n_q, nrow = n)
rej_Graph <- matrix(0, ncol = n_q, nrow = n)
n_rej_Graph <- rep(0, n_q)
future_level_Graph <- rep(0, n_q)

results_list <- list()

count <- 1

for (q in c(0.6, 0.7, 0.8)) {
  ### Initialise Hyperparameters
  # gamma=0.5^(1:n)      #2.062 is the approximated value such that the series equals 1
  gamma <- q^(1:n) * (1 - q) / q
  tau <- 0.8
  lambda <- 0.3
  lambda_corr <- 0.5
  w <- abs(matrix(1:n - 1, nrow = n, ncol = n, byrow = TRUE) - (1:n - 1))
  w[w == 0] <- 1
  w <- matrix(gamma[w], n, n)
  w[upper.tri(w) == 0] <- 0
  alpha <- 0.05

  ### Calculation d_j and weights for Adaptive-Graph_{corr}

  # d_j for ADDIS-Graph_{local-u}
  k_lag <- seq(1, n, 1) - lags
  d_j <- rep((n + 1), n)
  for (k in 1:n) {
    for (i in k:n) {
      if (k_lag[i] > k) {
        d_j[k] <- i
        break
      }
    }
  }

  ## Uncorrrected Testing
  alpha_ind_unc[, count] <- rep(alpha, n)
  rej_unc[, count] <- alpha_ind_unc[, count] >= p
  n_rej_unc[count] <- sum(rej_unc[, count])
  future_level_unc[count] <- Inf

  ## ADDIS-Spending
  alpha_ind_Spending[, count] <- ADDIS_Spending(alpha, gamma, tau, lambda, lags, p, n)
  rej_Spending[, count] <- alpha_ind_Spending[, count] >= p
  n_rej_Spending[count] <- sum(rej_Spending[, count])
  future_level_Spending[count] <- alpha * sum(q^((sum((p > lambda & p <= tau)) + 1):10000) * 
                                          (1 - q) / q)

  ## ADDIS-Graph_{local-u}
  alpha_ind_Graph[, count] <- ADDIS_Graph_imp(alpha, gamma, tau, lambda, lags, d_j, p, n)
  rej_Graph[, count] <- alpha_ind_Graph[, count] >= p
  n_rej_Graph[count] <- sum(rej_Graph[, count])
  future_level_Graph[count] <- alpha - 
                               (sum(alpha_ind_Graph[which((p <= lambda | p > tau) == 0), count])) / 
                               (tau - lambda)
  
  ## Append results to the list
  results_list[[count]] <- data.frame(
    q = q,
    Procedure = c("Uncorrected", "ADDIS-Spending_local", "ADDIS-Graph_conf_u"),
    Num_Rejections = c(n_rej_unc[count], n_rej_Spending[count], n_rej_Graph[count]),
    Future_Level = c(future_level_unc[count], future_level_Spending[count], future_level_Graph[count])
  )

  count <- count + 1
}

# Combine all rows
results_table <- do.call(rbind, results_list)

# Save results_table
saveRDS(results_table, file = "results/Table1.rds")

### References

# Sandercock, P. A., Darbyshire, J., DeMets, D., Fowler, R., Lalloo, D. G., Munavvar, M.,
# Staplin, N., Warris, A., Wittes, J., and Emberson, J. R. (2022). 
# Experiences of the data monitoring committee for the RECOVERY trial, a large-scale adaptive
# platform randomised trial of treatments for patients hospitalised with COVID-19. Trials,
# 23(1):881.
